# Supplementary material for: Polymorphisms of SORBS1 Gene and Their Correlation with Milk Fat Traits of Cattleyak
Source: Animals (Basel). 2021 Dec 5;11(12):3461. doi: 10.3390/ani11123461 (PMC8697865; doi:10.3390/ani11123461)
Supplement: Supplementary file 1 [file animals-11-03461-s001.zip]

Archive with 1 entries (1 files):
- animals-1467756-supplementary material (2).pdf
